# Supplementary material for: Immunotherapy-Based Conversion to Curative-Intent Treatment in Hepatocellular Carcinoma: A Multidisciplinary Framework
Source: Cancers (Basel). 2026 Jul 12;18(14):2234. doi: 10.3390/cancers18142234 (PMC13406758; doi:10.3390/cancers18142234)
Supplement: Supplementary file 1 [file cancers-18-02234-s001.zip]

Archive with 1 entries (1 files):
- cancers-4408025-supplementary.pdf
